# Supplementary material for: Shifting Compasses: A Qualitative Study of Lived Experiences Driving Perioperative Nurses to Leave the Profession Post COVID-19
Source: Healthcare (Basel). 2025 Feb 11;13(4):391. doi: 10.3390/healthcare13040391 (PMC11855720; doi:10.3390/healthcare13040391)
Supplement: Supplementary file 1 [file healthcare-13-00391-s001.zip]

Archive with 1 entries (1 files):
- healthcare-3463146-supplementary.pdf
